# Supplementary material for: Construction of remote dual stereocenters by electrochemical cobalt-catalyzed enantioselective desymmetrization
Source: Nat Commun. 2026 Jan 15;17:743. doi: 10.1038/s41467-026-68437-w (PMC12820297; doi:10.1038/s41467-026-68437-w)
Supplement: Supplementary file 3 — Source Data [file 41467_2026_68437_MOESM3_ESM.xlsx]

## Sheet: Sheet1
Title of the manuscript: Construction of remote dual stereocenters by electrochemical cobalt-catalyzed enantioselective desymmetrization
Manuscript number: NCOMMS-25-098716-T
Brief description: This excel contains the source data of DFT calculations on the rotation barrier using Cartesian coordinates of the optimized structure.
DFT calculations on the rotation barrier using Cartesian coordinates of the optimized structure
3a (Sa,S)
Lowest frequency = 15.2960 cm-1
Charge = 0, Multiplicity = 1
77
S	-4.21432	1.42456	-0.490228
O	-4.37497	2.50156	0.485939
O	-5.06912	1.28446	-1.66761
O	2.14586	1.37238	-2.51113
O	5.01593	-3.02174	2.07834
N	-2.65071	1.54753	-1.05929
C	-4.26259	-0.127581	0.403301
C	-3.90022	-0.158151	1.75297
H	-3.66972	0.774616	2.26958
C	-3.8742	-1.38163	2.42236
H	-3.59679	-1.40953	3.47942
C	-4.21317	-2.57669	1.76713
C	-4.60122	-2.51139	0.418243
H	-4.89198	-3.42815	-0.10127
C	-4.62549	-1.2978	-0.26873
H	-4.94213	-1.24176	-1.31115
C	-4.13124	-3.89901	2.48305
H	-4.8599	-4.62071	2.08533
H	-4.30776	-3.78663	3.56292
H	-3.12809	-4.34342	2.35904
C	-2.17628	0.642171	-2.1093
H	-2.80611	0.736825	-3.00222
H	-2.18025	-0.411732	-1.77138
C	-0.738957	1.1404	-2.31754
H	-0.087996	0.350972	-2.71286
C	-0.315715	1.55165	-0.918833
C	0.948968	1.67545	-0.448828
C	1.29591	2.24262	0.885272
C	2.34102	3.18344	0.954759
H	2.85858	3.4762	0.038688
C	2.71725	3.76171	2.16635
H	3.53049	4.49086	2.18908
C	2.05303	3.41268	3.34531
H	2.34546	3.86219	4.29698
C	1.0092	2.4863	3.29433
H	0.481803	2.20505	4.20906
C	0.634452	1.90941	2.07916
H	-0.164646	1.17245	2.06882
C	2.10317	1.23581	-1.30052
C	3.2635	0.566435	-0.597759
C	3.08345	-0.6401	0.107933
C	1.72885	-1.27085	0.142203
C	1.16454	-1.85715	-1.01781
C	-0.157292	-2.31887	-0.938388
H	-0.62294	-2.76341	-1.81865
C	-0.901259	-2.2269	0.240045
H	-1.93558	-2.5715	0.260182
C	-0.318342	-1.69538	1.39032
H	-0.88937	-1.63467	2.31908
C	0.993982	-1.22707	1.33552
H	1.45808	-0.786803	2.21947
C	1.99821	-2.06291	-2.27886
H	2.63815	-1.17855	-2.40911
C	1.17524	-2.20903	-3.56194
H	0.593724	-3.14483	-3.57546
H	1.84569	-2.23094	-4.43423
H	0.476381	-1.37101	-3.70025
C	2.9228	-3.28079	-2.09916
H	3.58961	-3.16207	-1.23364
H	3.55354	-3.42329	-2.99089
H	2.33142	-4.1982	-1.94703
C	4.2019	-1.22502	0.739917
C	5.46359	-0.613349	0.660489
H	6.2963	-1.0982	1.17386
C	5.63652	0.553775	-0.075579
H	6.62278	1.016	-0.156057
C	4.53797	1.13084	-0.717398
H	4.65864	2.04154	-1.30822
C	4.09761	-2.51757	1.47045
H	3.10243	-3.0181	1.41936
C	-0.70525	2.34647	-3.27354
H	-1.3768	3.14193	-2.91671
H	-1.0427	2.03809	-4.27567
H	0.316428	2.73561	-3.35223
C	-1.56905	1.79075	-0.104297
H	-1.63015	2.80021	0.328317
H	-1.6095	1.06595	0.728469
TS
Lowest frequency = -17.2340 cm-1
Charge = 0, Multiplicity = 1
77
S	4.33114	-0.983142	0.676509
O	4.43824	-1.23201	2.11351
O	5.4326	-1.21443	-0.25722
O	-1.40924	-3.36295	-1.66434
O	-5.37703	2.11778	0.710459
N	3.06046	-1.91419	0.137957
C	3.79792	0.717244	0.469388
C	3.04167	1.3346	1.47173
H	2.84087	0.803086	2.40288
C	2.58713	2.63828	1.27611
H	1.99369	3.1218	2.05647
C	2.89681	3.34794	0.104106
C	3.67361	2.71084	-0.875711
H	3.93501	3.25243	-1.78879
C	4.12323	1.40127	-0.704137
H	4.74135	0.909607	-1.45658
C	2.44041	4.77227	-0.077706
H	2.34737	5.03532	-1.14193
H	3.16304	5.47504	0.371283
H	1.47011	4.95166	0.409029
C	2.76474	-1.99756	-1.29848
H	3.57763	-2.51332	-1.82575
H	2.63181	-0.993199	-1.7435
C	1.43464	-2.77005	-1.32082
H	0.853866	-2.5377	-2.22189
C	0.751152	-2.23952	-0.079
C	-0.565094	-2.00388	0.109917
C	-1.09569	-1.40941	1.37126
C	-2.05282	-2.1112	2.12292
H	-2.39252	-3.08967	1.77583
C	-2.57698	-1.57344	3.29907
H	-3.32421	-2.13353	3.86594
C	-2.14157	-0.325529	3.75347
H	-2.54345	0.094778	4.67814
C	-1.18955	0.382068	3.0146
H	-0.843576	1.357	3.36527
C	-0.682287	-0.14649	1.82531
H	0.025986	0.432929	1.23057
C	-1.56924	-2.39433	-0.939893
C	-2.86617	-1.62014	-0.940271
C	-2.93191	-0.197139	-0.807316
C	-1.75897	0.558552	-1.37327
C	-1.25609	1.86807	-1.09458
C	0.02829	2.19907	-1.55828
H	0.441972	3.16662	-1.27625
C	0.77306	1.38442	-2.40571
H	1.76605	1.69483	-2.7333
C	0.181803	0.218052	-2.8823
H	0.668997	-0.393236	-3.64451
C	-1.05244	-0.166516	-2.37438
H	-1.51127	-1.05672	-2.79589
C	-2.02595	3.02471	-0.466325
H	-3.07251	2.72632	-0.378609
C	-2.05405	4.24326	-1.40716
H	-1.06529	4.71769	-1.50314
H	-2.74883	5.00141	-1.01253
H	-2.3921	3.95948	-2.41508
C	-1.51432	3.42008	0.922258
H	-1.57017	2.58136	1.6273
H	-2.1045	4.2544	1.33248
H	-0.461404	3.73944	0.872875
C	-4.15817	0.295218	-0.268675
C	-5.30601	-0.519451	-0.268626
H	-6.22964	-0.067466	0.09834
C	-5.26253	-1.85384	-0.655256
H	-6.16836	-2.46339	-0.664961
C	-4.01612	-2.41567	-0.918211
H	-3.89843	-3.48924	-1.07881
C	-4.33854	1.50748	0.587066
H	-3.47326	1.7126	1.25515
C	1.64242	-4.29104	-1.24287
H	2.2343	-4.56712	-0.356584
H	2.18388	-4.64473	-2.13421
H	0.668081	-4.79417	-1.20098
C	1.83087	-1.95596	0.938988
H	1.88345	-2.75622	1.69745
H	1.6546	-1.01934	1.48185
3a (Ra,S)
Lowest frequency = 16.5345 cm-1
Charge = 0, Multiplicity = 1
77
S	3.9812	0.556454	1.61084
O	4.4612	1.89421	1.27048
O	4.53701	-0.232483	2.70945
O	-3.25163	2.11592	1.04136
O	-2.62888	-3.88517	-0.736228
N	2.34732	0.716125	1.93606
C	4.05097	-0.440333	0.123895
C	4.00144	0.183213	-1.12638
H	4.0069	1.27237	-1.1862
C	3.97487	-0.603687	-2.27801
H	3.93607	-0.119429	-3.25703
C	4.00477	-2.00511	-2.20207
C	4.0808	-2.60396	-0.933017
H	4.12609	-3.69336	-0.855631
C	4.10177	-1.83354	0.229326
H	4.1811	-2.29556	1.21438
C	3.91629	-2.84951	-3.44578
H	4.50257	-3.7755	-3.34902
H	4.27173	-2.30428	-4.33222
H	2.86973	-3.14532	-3.6371
C	1.60075	-0.443321	2.4276
H	1.99244	-0.763015	3.40118
H	1.66437	-1.29676	1.72517
C	0.161952	0.091675	2.49155
H	-0.552379	-0.730302	2.37233
C	0.107314	1.06958	1.3268
C	-0.968544	1.59732	0.702113
C	-0.801194	2.64345	-0.351189
C	-1.30763	3.9416	-0.175961
H	-1.83316	4.19099	0.744919
C	-1.15342	4.90138	-1.17905
H	-1.5519	5.90756	-1.02822
C	-0.496991	4.58012	-2.37014
H	-0.381471	5.33253	-3.15402
C	0.008007	3.29006	-2.55284
H	0.514646	3.0242	-3.48391
C	-0.144216	2.33019	-1.55143
H	0.225065	1.31812	-1.71052
C	-2.37746	1.26687	1.0784
C	-2.77536	-0.122495	1.5168
C	-2.52095	-1.27267	0.743942
C	-1.69044	-1.20128	-0.496339
C	-2.16837	-0.625415	-1.68921
C	-1.31002	-0.605251	-2.80132
H	-1.66718	-0.172624	-3.73792
C	-0.012956	-1.11054	-2.73717
H	0.636447	-1.06462	-3.61497
C	0.45658	-1.67052	-1.54496
H	1.47208	-2.05968	-1.47343
C	-0.389667	-1.72545	-0.443096
H	-0.04166	-2.18494	0.483812
C	-3.60082	-0.129528	-1.82128
H	-4.02795	-0.059409	-0.810516
C	-4.43547	-1.16574	-2.59329
H	-4.08543	-1.25232	-3.63498
H	-5.49792	-0.874102	-2.61546
H	-4.35029	-2.16127	-2.13286
C	-3.70099	1.26705	-2.44779
H	-3.12047	2.00685	-1.8789
H	-4.75088	1.5991	-2.4646
H	-3.33671	1.27575	-3.48751
C	-3.04146	-2.5088	1.2025
C	-3.73448	-2.57999	2.42091
H	-4.10435	-3.55188	2.75995
C	-3.98544	-1.43361	3.17125
H	-4.54438	-1.49275	4.10729
C	-3.53286	-0.205646	2.69579
H	-3.74978	0.715534	3.23981
C	-2.96386	-3.77134	0.418541
H	-3.29398	-4.66902	1.00639
C	-0.121981	0.812391	3.81929
H	0.608553	1.61792	3.98755
H	-0.057278	0.105979	4.66146
H	-1.12809	1.25613	3.81746
C	1.52663	1.47232	0.987204
H	1.70134	2.55413	1.08148
H	1.74886	1.19617	-0.058166
